# Supplementary material for: Universal Count Correction for High-Throughput Sequencing
Source: PLoS Comput Biol. 2014 Mar 6;10(3):e1003494. doi: 10.1371/journal.pcbi.1003494 (PMC3945112; doi:10.1371/journal.pcbi.1003494)
Supplement: Dataset S1 — Software. Code, documentation, and test data implementing the Fixseq method. (ZIP) [file pcbi.1003494.s008.zip]

Archive with 10 entries (9 files):
- thashim-fixseq-b7f0e45600be/
- thashim-fixseq-b7f0e45600be/README.txt
- thashim-fixseq-b7f0e45600be/bed_count_remapper.py
- thashim-fixseq-b7f0e45600be/example.sh
- thashim-fixseq-b7f0e45600be/input.csv
- thashim-fixseq-b7f0e45600be/input.csv.txt
- thashim-fixseq-b7f0e45600be/llhfit.pdf
- thashim-fixseq-b7f0e45600be/methods.r
- thashim-fixseq-b7f0e45600be/output.csv.txt
- thashim-fixseq-b7f0e45600be/truncation-loss.pdf
