# Supplementary material for: Universal Count Correction for High-Throughput Sequencing
Source: PLoS Comput Biol. 2014 Mar 6;10(3):e1003494. doi: 10.1371/journal.pcbi.1003494 (PMC3945112; doi:10.1371/journal.pcbi.1003494)
Supplement: Dataset S1 — Software. Code, documentation, and test data implementing the Fixseq method. (ZIP) [file pcbi.1003494.s008.zip › thashim-fixseq-b7f0e45600be/README.txt]

Overview - methods.r is the Fixseq core code needed to perform count
  corrections, included is a set of fitting algorithms for the
  Poisson+Gamma, Poisson+Lognormal and Poisson+Logconcave.

Dependencies - R version 2.15 + and packages 'statmod', 'cobs',
  'logcondens' are used in the lognormal and logconcave fitting
  methods.  They should be installed via install.packages in your
  local R environment if they are not already available.  In order to
  compile several secondary dependencies, the BLAS and LAPACK
  libraries should be available on your system.  In Ubuntu, this can
  be achieved by running "sudo apt-get install libblas-dev
  liblapack-dev".

Inputs - Code can be run without inputs (it generates its own example
  input.csv file), but if correcting some count data, input.csv should
  be encoded such that column 1 is the frequency of seeing K counts
  per base and column 2 should be K.  This is the marginal per-base
  count histogram of read start positions.  For complete clarity: an
  experiment where a single read starts at every base (and there are
  1000000 bases total) would have the single line 1000000,1 in its
  input.csv file.

Outputs - Given counts as input, file outputs count correction file
  output.csv mapping original counts (first column) to weights (second
  column), rounded weights (third column), and their truncated version
  (fourth column).

  The code also outputs llhfit.pdf to compare distributional fit to
  the negative binomial and Poisson-lognormal distributions.
