# Supplementary material for: Universal Count Correction for High-Throughput Sequencing
Source: PLoS Comput Biol. 2014 Mar 6;10(3):e1003494. doi: 10.1371/journal.pcbi.1003494 (PMC3945112; doi:10.1371/journal.pcbi.1003494)
Supplement: Dataset S1 — Software. Code, documentation, and test data implementing the Fixseq method. (ZIP) [file pcbi.1003494.s008.zip › thashim-fixseq-b7f0e45600be/input.csv]

1	1015
1	1016
1	1025
1	10303
1	1036
1	1044
1	1046
1	1070
1	1111
1	1112
1	1115
1	1118
1	1119
1	1129
1	1133
1	1143
1	1145
1	1160
1	1161
1	1164
1	1166
1	1168
1	1170
1	1172
1	1173
1	1174
1	1178
1	1183
1	1202
1	1204
1	1207
1	1211
1	1227
1	1237
1	1239
1	1247
1	1249
1	1251
1	1254
1	1255
1	1256
1	1260
1	1265
1	1269
1	1270
1	1274
1	1275
1	1285
1	1288
1	1291
1	1292
1	1296
1	1297
1	1298
1	1302
1	1305
1	1308
1	1316
1	1319
1	1320
1	1321
1	1328
1	1329
1	1331
1	1333
1	1338
1	1339
1	1341
1	1345
1	1346
1	1348
1	1350
1	1355
1	1356
1	1358
1	1363
1	1365
1	1367
1	1370
1	1371
1	1373
1	1379
1	1382
1	1386
1	1390
1	1391
1	1392
1	1393
1	1394
1	1395
1	1397
1	1402
1	1403
1	1405
1	1411
1	1417
1	1421
1	1423
1	1425
1	1427
1	1428
1	1433
1	1435
1	1440
1	1442
1	1444
1	1445
1	1446
1	1452
1	1463
1	1464
1	1470
1	1471
1	1472
1	1473
1	1474
1	1475
1	1483
1	1485
1	1487
1	1491
1	1494
1	1498
1	1499
1	1505
1	1508
1	1511
1	1512
1	1513
1	1514
1	1517
1	1518
1	1520
1	1521
1	1524
1	1525
1	1529
1	1530
1	1531
1	1534
1	1536
1	1537
1	1542
1	1546
1	1547
1	1549
1	1553
1	1554
1	1555
1	1559
1	1563
1	1565
1	1566
1	1570
1	1573
1	1576
1	1577
1	1587
1	1589
1	1592
1	1593
1	1595
1	1598
1	1601
1	1605
1	1615
1	1618
1	1619
1	1624
1	1625
1	1626
1	1630
1	1631
1	1636
1	1637
1	1638
1	1639
1	1643
1	1647
1	1649
1	1650
1	1656
1	1657
1	1662
1	1670
1	1672
1	1673
1	1677
1	1678
1	1680
1	1681
1	1683
1	1684
1	1685
1	1688
1	1693
1	1697
1	1698
1	1705
1	1707
1	1710
1	1716
1	1717
1	1720
1	1721
1	1722
1	1723
1	1725
1	1727
1	1731
1	1736
1	1738
1	1741
1	1745
1	1746
1	1748
1	1749
1	1751
1	1753
1	1756
1	1758
1	1760
1	1761
1	1762
1	1766
1	1771
1	1776
1	1785
1	1786
1	1787
1	1789
1	1790
1	1796
1	1801
1	1804
1	1811
1	1813
1	1814
1	1817
1	1818
1	1819
1	1820
1	1829
1	1833
1	1842
1	1843
1	1844
1	1847
1	1849
1	1851
1	1855
1	1856
1	1859
1	1861
1	1862
1	1865
1	1868
1	1869
1	1871
1	1874
1	1876
1	1878
1	1882
1	1885
1	1888
1	1890
1	1895
1	1898
1	1899
1	1904
1	1906
1	1907
1	1910
1	1911
1	1917
1	1920
1	1921
1	1923
1	1924
1	1926
1	1927
1	1932
1	1937
1	1941
1	1949
1	1950
1	1952
1	1954
1	1956
1	1957
1	1960
1	1962
1	1964
1	1966
1	1969
1	1972
1	1975
1	1976
1	1977
1	1979
1	1982
1	1986
1	1987
1	1993
1	1994
1	1995
1	1999
1	2000
1	2001
1	2005
1	2007
1	2011
1	2015
1	2016
1	2017
1	2018
1	2022
1	2023
1	2024
1	2027
1	2030
1	2032
1	2037
1	2039
1	2046
1	2056
1	2058
1	2061
1	2064
1	2071
1	2072
1	2073
1	2074
1	2082
1	2089
1	2094
1	2096
1	2097
1	2098
1	2104
1	2108
1	2111
1	2116
1	2119
1	2121
1	2128
1	2129
1	2130
1	2132
1	2135
1	2148
1	2155
1	2157
1	2158
1	2162
1	2172
1	2176
1	2177
1	2180
1	2187
1	2189
1	2192
1	2193
1	2197
1	2199
1	2201
1	2202
1	2214
1	2227
1	2229
1	2230
1	2236
1	2237
1	2238
1	2239
1	2240
1	2241
1	2244
1	2252
1	2258
1	2270
1	2274
1	2276
1	2283
1	2285
1	2288
1	2291
1	2292
1	2294
1	2295
1	2303
1	2305
1	2309
1	2310
1	2311
1	2324
1	2331
1	2333
1	2345
1	2346
1	2348
1	2350
1	2352
1	2357
1	2365
1	2366
1	2368
1	2371
1	2376
1	2384
1	2387
1	2388
1	2389
1	2394
1	2403
1	2406
1	2410
1	2418
1	2424
1	2430
1	2433
1	2442
1	2443
1	2449
1	2451
1	2452
1	2454
1	2513
1	2517
1	2519
1	2521
1	2522
1	2526
1	2534
1	2539
1	2573
1	2575
1	2582
1	2589
1	2595
1	2597
1	2601
1	2602
1	2604
1	2608
1	2612
1	2613
1	2619
1	2642
1	2684
1	2685
1	2690
1	2694
1	2712
1	2718
1	2724
1	2731
1	2736
1	2745
1	2750
1	2764
1	2765
1	2778
1	2786
1	2795
1	2806
1	2817
1	2823
1	2826
1	2829
1	2830
1	2831
1	28311
1	2844
1	2845
1	2850
1	2857
1	2860
1	2882
1	2895
1	2907
1	2915
1	2932
1	2935
1	2937
1	2945
1	2953
1	2977
1	2982
1	2987
1	3004
1	3012
1	3032
1	3040
1	3041
1	3043
1	3048
1	3077
1	3084
1	3086
1	3098
1	3100
1	3119
1	3122
1	3124
1	3131
1	3133
1	3153
1	3165
1	3166
1	3184
1	3217
1	3234
1	3235
1	3266
1	3287
1	3289
1	3293
1	3297
1	3313
1	3354
1	3389
1	3412
1	3428
1	3436
1	3447
1	3453
1	3483
1	3529
1	3567
1	3586
1	3617
1	3621
1	3629
1	3643
1	3673
1	3717
1	3732
1	3745
1	3792
1	3818
1	3846
1	3872
1	3912
1	3919
1	3945
1	3959
1	3968
1	3989
1	3996
1	4005
1	4006
1	4029
1	4070
1	4072
1	4080
1	4099
1	4101
1	4117
1	4123
1	4147
1	4164
1	4165
1	4185
1	4193
1	4201
1	4209
1	4241
1	4246
1	4298
1	4350
1	4369
1	4414
1	4416
1	4420
1	4446
1	4484
1	4486
1	4493
1	4569
1	4581
1	4619
1	4643
1	4659
1	4784
1	4894
1	4905
1	4959
1	4974
1	4978
1	4980
1	4990
1	5100
1	5242
1	5440
1	5447
1	5475
1	5721
1	5932
1	6389
1	6477
1	6604
1	7047
1	7226
1	812
1	8498
1	851
1	885
1	9762
1	992
2	1002
2	1006
2	1010
2	1011
2	1020
2	1033
2	1045
2	1049
2	1050
2	1055
2	1066
2	1072
2	1074
2	1078
2	1087
2	1088
2	1089
2	1094
2	1096
2	1099
2	1101
2	1108
2	1109
2	1116
2	1117
2	1120
2	1130
2	1140
2	1144
2	1155
2	1162
2	1169
2	1176
2	1181
2	1185
2	1187
2	1189
2	1195
2	1196
2	1199
2	1206
2	1213
2	1216
2	1223
2	1226
2	1228
2	1235
2	1236
2	1243
2	1244
2	1245
2	1248
2	1250
2	1252
2	1266
2	1271
2	1273
2	1276
2	1279
2	1280
2	1281
2	1284
2	1286
2	1289
2	1295
2	1300
2	1301
2	1304
2	1309
2	1310
2	1311
2	1314
2	1322
2	1323
2	1327
2	1330
2	1337
2	1351
2	1357
2	1359
2	1361
2	1362
2	1375
2	1383
2	1385
2	1387
2	1396
2	1398
2	1404
2	1412
2	1414
2	1415
2	1416
2	1418
2	1419
2	1420
2	1430
2	1432
2	1434
2	1438
2	1441
2	1443
2	1453
2	1455
2	1456
2	1457
2	1459
2	1461
2	1465
2	1466
2	1469
2	1480
2	1484
2	1489
2	1492
2	1495
2	1502
2	1503
2	1504
2	1506
2	1510
2	1519
2	1523
2	1526
2	1527
2	1528
2	1532
2	1540
2	1548
2	1550
2	1561
2	1567
2	1568
2	1571
2	1574
2	1575
2	1579
2	1584
2	1588
2	1591
2	1594
2	1603
2	1606
2	1610
2	1622
2	1629
2	1635
2	1648
2	1655
2	1659
2	1665
2	1679
2	1686
2	1687
2	1701
2	1706
2	1709
2	1711
2	1734
2	1737
2	1739
2	1743
2	1759
2	1769
2	1774
2	1777
2	1780
2	1781
2	1788
2	1793
2	1799
2	1802
2	1828
2	1852
2	1854
2	1857
2	1870
2	1881
2	1887
2	1903
2	1935
2	1943
2	1961
2	1974
2	1990
2	1997
2	2004
2	2019
2	2020
2	2029
2	2034
2	2048
2	2054
2	2065
2	2066
2	2070
2	2084
2	2184
2	2222
2	2233
2	2251
2	2253
2	2273
2	2278
2	2299
2	2321
2	2336
2	2339
2	2356
2	2419
2	2435
2	2466
2	2474
2	2500
2	2507
2	2514
2	2581
2	2610
2	2645
2	3096
2	3404
2	797
2	870
2	877
2	894
2	898
2	900
2	908
2	909
2	918
2	919
2	937
2	953
2	961
2	966
2	969
2	977
3	1028
3	1029
3	1035
3	1042
3	1051
3	1057
3	1062
3	1082
3	1083
3	1084
3	1090
3	1093
3	1106
3	1113
3	1128
3	1132
3	1136
3	1138
3	1142
3	1148
3	1149
3	1150
3	1151
3	1153
3	1158
3	1159
3	1163
3	1167
3	1171
3	1184
3	1190
3	1191
3	1192
3	1194
3	1197
3	1198
3	1203
3	1208
3	1209
3	1218
3	1221
3	1222
3	1225
3	1229
3	1230
3	1238
3	1246
3	1262
3	1268
3	1290
3	1293
3	1294
3	1303
3	1307
3	1312
3	1334
3	1366
3	1377
3	1380
3	1389
3	1401
3	1406
3	1407
3	1408
3	1413
3	1424
3	1426
3	1447
3	1450
3	1462
3	1468
3	1478
3	1486
3	1490
3	1507
3	1516
3	1558
3	1562
3	1569
3	1583
3	1607
3	1644
3	1664
3	1676
3	1718
3	1800
3	1827
3	1841
3	1947
3	1948
3	1992
3	2006
3	2052
3	2203
3	2284
3	2437
3	2623
3	2698
3	824
3	825
3	847
3	863
3	880
3	892
3	896
3	923
3	926
3	938
3	939
3	951
3	954
3	972
3	980
3	995
3	997
3	999
4	1007
4	1009
4	1012
4	1013
4	1018
4	1019
4	1032
4	1038
4	1048
4	1053
4	1060
4	1063
4	1065
4	1069
4	1071
4	1075
4	1081
4	1086
4	1091
4	1097
4	1098
4	1103
4	1107
4	1110
4	1124
4	1131
4	1139
4	1146
4	1157
4	1165
4	1175
4	1180
4	1182
4	1200
4	1215
4	1219
4	1224
4	1231
4	1241
4	1253
4	1257
4	1264
4	1272
4	1282
4	1287
4	1313
4	1315
4	1317
4	1318
4	1332
4	1343
4	1364
4	1368
4	1374
4	1376
4	1388
4	1409
4	1454
4	1476
4	1535
4	1539
4	1645
4	1668
4	772
4	788
4	789
4	790
4	819
4	822
4	837
4	838
4	853
4	857
4	875
4	886
4	888
4	904
4	917
4	924
4	929
4	945
4	957
4	960
4	968
4	970
4	971
4	978
4	981
4	983
4	986
4	993
4	998
5	1004
5	1027
5	1034
5	1043
5	1052
5	1056
5	1067
5	1076
5	1077
5	1080
5	1092
5	1095
5	1102
5	1104
5	1121
5	1125
5	1134
5	1141
5	1152
5	1154
5	1179
5	1201
5	1214
5	1217
5	1232
5	1233
5	1240
5	1263
5	1325
5	1340
5	1381
5	1467
5	682
5	683
5	685
5	711
5	764
5	770
5	781
5	796
5	799
5	818
5	833
5	836
5	848
5	858
5	864
5	867
5	868
5	871
5	873
5	879
5	882
5	884
5	899
5	901
5	906
5	914
5	925
5	927
5	932
5	933
5	934
5	936
5	940
5	942
5	952
5	955
5	958
5	973
5	976
5	979
5	984
5	988
5	990
5	991
6	1000
6	1014
6	1017
6	1054
6	1058
6	1059
6	1061
6	1068
6	1085
6	1126
6	1135
6	1137
6	1212
6	1220
6	1258
6	1299
6	660
6	696
6	712
6	720
6	726
6	735
6	741
6	752
6	756
6	774
6	794
6	795
6	820
6	829
6	831
6	835
6	841
6	842
6	846
6	854
6	855
6	860
6	861
6	862
6	866
6	872
6	881
6	897
6	903
6	907
6	921
6	922
6	941
6	964
6	987
6	989
7	1008
7	1021
7	1023
7	1024
7	1031
7	1041
7	1047
7	1079
7	1105
7	1123
7	1127
7	1156
7	1188
7	1234
7	1242
7	634
7	645
7	670
7	738
7	740
7	753
7	755
7	760
7	763
7	768
7	779
7	792
7	813
7	814
7	817
7	832
7	844
7	852
7	878
7	887
7	891
7	893
7	895
7	911
7	946
7	947
7	948
7	959
7	982
7	994
8	1001
8	1039
8	1040
8	1114
8	1186
8	531
8	646
8	674
8	676
8	684
8	695
8	705
8	706
8	713
8	725
8	744
8	750
8	759
8	761
8	773
8	775
8	801
8	802
8	808
8	809
8	823
8	826
8	834
8	839
8	856
8	874
8	876
8	883
8	890
8	902
8	905
8	928
8	935
8	944
8	950
8	956
8	962
8	963
8	967
8	974
8	975
8	985
9	1003
9	1022
9	1026
9	1030
9	590
9	617
9	620
9	666
9	680
9	687
9	689
9	697
9	710
9	731
9	733
9	736
9	745
9	749
9	751
9	765
9	777
9	780
9	784
9	785
9	807
9	840
9	843
9	849
9	850
9	910
9	912
9	913
9	915
9	943
9	996
10	1005
10	577
10	604
10	608
10	632
10	643
10	673
10	679
10	688
10	693
10	708
10	715
10	722
10	728
10	737
10	747
10	766
10	791
10	805
10	806
10	810
10	821
10	828
10	845
10	949
10	965
11	571
11	592
11	607
11	637
11	644
11	652
11	654
11	656
11	657
11	664
11	672
11	698
11	700
11	714
11	719
11	723
11	724
11	727
11	729
11	742
11	758
11	762
11	767
11	769
11	771
11	776
11	778
11	786
11	787
11	798
11	800
11	804
11	811
11	815
11	830
11	865
11	916
11	930
12	503
12	509
12	582
12	599
12	667
12	671
12	677
12	681
12	686
12	694
12	703
12	704
12	718
12	732
12	734
12	739
12	746
12	748
12	782
12	803
12	859
12	869
12	889
12	920
13	554
13	569
13	589
13	595
13	611
13	622
13	625
13	626
13	630
13	631
13	636
13	655
13	658
13	757
13	816
13	931
14	548
14	555
14	564
14	579
14	584
14	605
14	606
14	616
14	618
14	621
14	623
14	635
14	651
14	663
14	668
14	675
14	690
14	691
14	692
14	701
14	702
14	709
14	783
14	793
15	567
15	570
15	581
15	593
15	594
15	597
15	598
15	600
15	614
15	615
15	619
15	624
15	628
15	633
15	638
15	640
15	653
15	662
15	721
15	754
15	827
16	469
16	486
16	507
16	512
16	542
16	549
16	550
16	563
16	565
16	576
16	603
16	609
16	610
16	629
16	648
16	669
16	678
16	707
16	717
16	730
16	743
17	472
17	536
17	541
17	562
17	566
17	585
17	586
17	612
17	649
17	650
17	659
17	661
17	716
18	537
18	543
18	575
18	578
18	580
18	591
18	613
18	627
18	639
18	641
18	642
18	665
18	699
19	475
19	495
19	506
19	511
19	533
19	544
19	560
19	587
19	596
19	647
20	467
20	473
20	505
20	522
20	538
20	558
20	568
20	574
20	588
20	602
21	471
21	493
21	521
21	526
21	528
21	551
21	559
21	561
21	583
22	483
22	492
22	523
22	527
22	534
22	535
22	553
22	556
23	432
23	451
23	462
23	481
23	487
23	489
23	502
23	519
23	520
23	524
23	525
23	572
23	601
24	456
24	466
24	484
24	496
24	517
24	530
24	546
24	547
24	552
24	557
24	573
25	458
25	490
25	494
25	497
25	514
25	515
25	539
25	540
25	545
26	427
26	434
26	500
27	420
27	430
27	444
27	455
27	459
27	465
27	468
27	474
27	516
27	518
28	450
28	477
28	510
28	513
29	421
29	438
29	457
29	479
29	499
29	529
30	428
30	429
30	480
30	501
31	447
31	448
31	453
31	454
31	461
31	485
31	504
31	508
32	426
32	431
32	440
32	441
32	446
32	452
32	470
32	476
33	395
33	415
33	423
33	436
33	443
34	403
34	411
34	460
34	463
34	464
34	532
35	383
35	405
35	408
35	424
35	445
35	482
35	498
36	418
36	437
36	488
36	491
37	398
37	400
37	402
37	407
37	417
37	449
38	386
38	389
38	396
38	404
38	410
38	416
39	363
39	406
39	414
39	442
39	478
40	379
40	401
40	413
40	419
40	425
40	433
40	435
41	372
41	377
41	392
42	374
42	391
43	335
43	375
43	439
44	384
44	412
45	316
45	333
45	394
46	376
46	378
46	387
46	422
47	366
47	388
47	399
48	338
48	356
48	380
48	397
48	409
49	339
49	345
49	348
49	355
50	342
50	357
50	365
50	385
50	390
51	324
51	341
51	346
51	368
51	381
52	337
53	323
53	327
54	353
54	393
55	314
55	350
55	359
55	360
55	369
56	332
56	340
56	347
56	349
56	367
57	361
57	370
57	373
57	382
58	352
58	371
59	325
59	334
60	309
60	326
60	344
61	297
61	320
61	330
61	358
62	273
62	304
62	315
63	322
63	343
63	354
64	307
64	311
64	364
66	291
66	328
66	329
66	351
66	362
67	306
67	318
67	319
68	293
68	313
69	299
69	310
69	312
70	302
70	321
72	285
72	288
72	300
73	281
73	331
75	296
75	303
76	287
76	294
76	336
77	301
79	289
79	292
79	317
80	295
80	308
83	283
83	290
84	259
84	284
85	280
85	298
86	264
86	267
87	270
90	276
90	286
91	277
92	305
94	266
94	275
95	274
96	258
96	265
96	272
96	278
97	268
97	269
98	238
99	249
101	262
102	279
103	256
104	271
104	282
108	263
109	239
110	255
110	257
110	261
111	231
111	260
112	253
113	254
114	248
115	252
117	236
117	242
117	245
118	225
118	233
119	241
119	243
119	250
119	251
120	240
123	244
125	217
129	234
130	228
130	247
132	229
133	246
134	237
135	230
137	223
138	235
139	222
140	202
140	220
142	224
144	212
144	218
145	215
145	232
146	221
147	211
147	219
149	195
152	216
154	214
154	226
156	227
160	213
161	187
164	197
164	209
166	208
166	210
167	206
168	199
171	198
173	201
179	188
179	207
180	194
180	200
180	203
187	204
189	177
189	181
189	182
189	192
189	205
191	193
192	196
193	178
193	185
196	186
196	190
196	191
202	175
205	189
207	183
209	171
211	184
213	174
213	179
215	180
217	170
221	169
228	176
230	168
235	172
237	173
238	167
240	164
240	166
255	165
257	158
258	155
260	152
265	157
269	160
270	153
271	162
285	161
285	163
290	154
291	159
293	149
303	147
303	156
305	151
317	146
321	148
324	138
324	143
324	145
326	150
328	136
329	141
336	139
339	144
344	140
344	142
359	135
372	134
384	137
387	132
390	129
396	128
397	130
399	123
403	133
407	124
421	127
423	126
424	125
434	131
445	120
449	121
454	122
474	117
484	114
485	113
487	119
490	115
505	112
513	118
532	111
538	109
539	106
544	116
547	110
558	107
564	108
581	105
626	104
627	103
629	100
641	98
653	99
659	102
669	101
696	97
724	95
726	96
727	93
732	94
754	92
774	89
782	91
795	88
822	90
877	86
896	87
905	85
957	83
966	82
982	84
1005	81
1064	77
1076	79
1079	80
1130	78
1165	75
1194	76
1237	74
1238	73
1281	72
1350	71
1359	70
1412	69
1479	68
1509	67
1530	66
1580	64
1589	65
1643	63
1790	62
1796	61
[truncated: 60 more rows]
