# Supplementary material for: Universal Count Correction for High-Throughput Sequencing
Source: PLoS Comput Biol. 2014 Mar 6;10(3):e1003494. doi: 10.1371/journal.pcbi.1003494 (PMC3945112; doi:10.1371/journal.pcbi.1003494)
Supplement: Dataset S1 — Software. Code, documentation, and test data implementing the Fixseq method. (ZIP) [file pcbi.1003494.s008.zip › thashim-fixseq-b7f0e45600be/input.csv.txt]

frequency	counts
24182	0
11021	1
7433	2
5524	3
4480	4
3646	5
3170	6
2657	7
2232	8
1916	9
1641	10
1417	11
1236	12
1066	13
949	14
813	15
720	16
689	17
579	18
483	19
460	20
381	21
334	22
303	23
280	24
227	25
233	26
210	27
165	28
147	29
143	30
100	31
110	32
118	33
106	34
63	35
85	36
67	37
56	38
62	39
48	40
49	41
40	42
35	43
32	44
23	45
36	46
18	47
24	48
17	49
15	50
11	51
15	52
11	53
12	54
12	55
9	56
7	57
10	58
4	59
9	60
4	61
4	62
9	63
6	64
6	65
1	66
4	67
2	68
4	69
3	70
3	72
1	73
2	74
1	76
1	78
1	79
1	81
1	82
1	83
1	87
2	92
1	99
