# Supplementary material for: Universal Count Correction for High-Throughput Sequencing
Source: PLoS Comput Biol. 2014 Mar 6;10(3):e1003494. doi: 10.1371/journal.pcbi.1003494 (PMC3945112; doi:10.1371/journal.pcbi.1003494)
Supplement: Dataset S1 — Software. Code, documentation, and test data implementing the Fixseq method. (ZIP) [file pcbi.1003494.s008.zip › thashim-fixseq-b7f0e45600be/methods.r]

#!/usr/bin/Rscript

old.repos <- getOption("repos")
on.exit(options(repos = old.repos))
new.repos <- old.repos
new.repos["CRAN"] <- "http://cran.stat.ucla.edu"
options(repos = new.repos)

ris <- function(x){if(!require(x,character.only=T)){install.packages(x)}}

#Required packages
ris("statmod")
ris('cobs')
ris('logcondens')

###
# Fns

#poisson - lognormal integral
gknots = gauss.quad(40,kind="hermite")
poiscompv <- function(mu,sig,histr,histn=NULL){
  if(is.null(histn)){histn=0:length(histr)}
  t=mu+sqrt(2*sig)*gknots$nodes
  -sum(sapply(1:length(histr),function(i){
    histr[i]*log(sum(dpois(histn[i],exp(t))*gknots$weights/sqrt(pi)))
  }))
}

#poisson lognormal density
dpoiscomp <- function(d,mu,sig){
  t=mu+sqrt(2*sig)*gknots$nodes
  log(sum(dpois(d,exp(t))*gknots$weights/sqrt(pi)))
}

#negative binomial 
fbinom<-function(x,lmu,size,histn=NULL){
  if(is.null(histn)){histn=0:(length(histr)-1)}  
  -sum(x*dnbinom(histn,mu=exp(lmu),size=size,log=T))
}

#optimizer over pois lognormal
fitPoisLognorm<-function(tdd,lcset){
  mcur=log(sum(lcset*tdd)/sum(tdd))
  sigcur=optimize(poiscompv,mu=mcur,histr=tdd,interval=c(1e-5,5))
  for(i in 1:100){
    mcur=optimize(poiscompv,sig=sigcur$minimum,histr=tdd,histn=lcset,c(-10,5))
    sigcur=optimize(poiscompv,mu=mcur$minimum,histr=tdd,histn=lcset,c(0,10))
  }
  c(mcur$minimum,sigcur$minimum)
}

#fit log-concave density using proximal gradient 
fitPLCD<-function(lcset,lcinit,minval=-10,maxval=max(log(lcset))*2,gsize=1000,step=500,maxn=max(lcset+50,500),tol=1e-5,maxit=5000,lambda=0,debug=F){
  r=c(minval,maxval)
  t=seq(r[1],r[2],length=gsize)
  eps=step/sum(lcinit)#1e-5
  eld=rep(-log(length(t)),length(t))
  eldx=rep(-log(length(t)),length(t))
  eldxp=rep(0,length(t))
  if(debug){  par(mfrow=c(2,1))}
  err=Inf
  ctr=0
  while(err>tol & maxit > ctr){
    #print(ctr)
    sevun=sapply(1:maxn,function(i){
      evv=exp(eld+dpois(i-1,exp(t),log=T))
      evv
    })
    snn=t(t(sevun)/(colSums(sevun)+1e-200))
    cdelt=snn[,lcset+1]%*%lcinit-rowSums(sevun)/sum(sevun)*sum(lcinit)
    slc=eld+eps*(cdelt-lambda)
    crs=conreg(t,slc,maxit=c(5000,20))
    if(debug){
      plot(crs$yf,type='l')
      plot(cdelt,type='l')
    }
    eldt=crs$yf
    eldx=eldt-log(sum(exp(eldt)))
    eld=eldx+(ctr-1)/(ctr+2)*(eldx-eldxp)
    err=sum((eldx-eldxp)^2)
    eldxp=eldx
    if(debug){
      print(log(lcinit/sum(lcinit))-log(colSums(sevun)/sum(sevun))[lcset+1])
      print(c(err,ctr))
    }
    ctr=ctr+1
  }
  list(t,eld,sevun)
}

###
# Simulations (nbin) (generates input.csv)
if(!file.exists('input.csv')){
  print('NO INPUT.CSV DETECTED: GENERATING SIMULATED INPUT')
  sizetr=0.5
  mutr=5
  countin=rnbinom(80000,mu=mutr,size=sizetr)
  #countin=rpois(80000,lambda=mutr)
  evalpts=seq(-20,10,length=500)
  lcinit=table(as.vector(countin))
  lcset=as.double(names(lcinit))
  write.csv(data.frame(frequency=as.double(lcinit),counts=lcset),file='input.csv',row.names=F)
}

input=read.csv('input.csv')
lcset=sort(input[,2])
lcinit=input[,1][order(input[,2])]

###
# fit log-concave distr.
flcd = fitPLCD(lcset,lcinit,maxit=100,lambda=1e-5)

#find trunctaion point
dkk=sapply(2:min(length(lcset),100),function(i){
  #print(i)
  # i = candidate truncation point
  tlcset=lcset
  ip1=min(i+1,length(lcinit))
  # set truncated counts
  tlcset[ip1:length(lcinit)]=lcset[i]
  # set truncated freqs
  tlcinit=lcinit
  tlcinit[i]=lcinit[i]+sum(lcinit[ip1:(length(lcinit))])
  tlcinit[ip1:(length(lcinit))]=0
  tmu=sum(tlcset*tlcinit)/sum(tlcinit) #mean truncated pois
  dpsub=dpois(lcset[1:i],tmu,log=T) #likelihood of truncated pois
  k1=sum(lcinit/sum(lcinit)*((dpsub[match(tlcset,lcset)]-log(lcinit/sum(lcinit)))^2))
  c(k1)
})

###
# rounding / count adjustment
linit=sum(lcinit*lcset)/sum(lcinit)

lh = log(lcinit/sum(lcinit))
map = diff(lcset)
llamb = log(sum(cumsum(c(lcset[1],map))*exp(lh)))


eval = function(x){
  map=x[-1]
  llamb=x[1]
  lamb = exp(llamb)
  mv=cumsum(c(lcset[1],map))
  lhv= -lamb-lgamma(mv+1)+mv*log(lamb)
  sum(exp(lh)*(lh-lhv)^2)
}

grad = function(x){
  map=x[-1]
  llamb=x[1]
  lamb = exp(llamb)
  mv=cumsum(c(lcset[1],map))
  lhv= -lamb-lgamma(mv+1)+mv*log(lamb)
  lhd= -2*(lh-lhv)*exp(lh)
  lambdiff = -exp(llamb) + mv
  lambgrad=sum(lhd*lambdiff)
  #dgrad=exp(-lamb+mv*log(lamb)-lgamma(mv+1))*(log(lamb)-psigamma(1+mv,0))*lhd
  dgrad = (log(lamb) - psigamma(1+mv,0))*lhd
  dgdiff=  rev(cumsum(rev(dgrad[-1])))
  c(lambgrad,dgdiff)
}

par=c(llamb,map)
op=optim(par,eval,grad,control=list(trace=0,maxit=10000),lower=c(-Inf,rep(0.00001,length(map))),method='L-BFGS')

lfact= op$par[1]/sum(cumsum(c(lcset[1],op$par[-1]))*lh)
newmap = c(lcset[1],cumsum(op$par[-1]))
mulfact=exp(op$par[1])/sum(newmap*exp(lh))
newmap=newmap*mulfact

om=outer(newmap,exp(seq(-10,5,length=500)),'*')
omm=apply(om,2,function(i){
  fi=floor(cumsum(c(lcset[1],diff(i))))
  #fi=floor(i)
  lamb = sum(fi * exp(lh))
  sum(((lh-dpois(fi,lamb,log=T))^2)*exp(lh))
})
omr=floor(cumsum(c(lcset[1],diff(om[,which.min(omm)]))))

dfun=function(x,l){exp(x)*log(l)-l-lgamma(exp(x)+1)}
maps=sapply(seq(-10,5,length=500),function(llinit){
  linit=exp(llinit)
  flsums=log(colSums(flcd[[3]])/sum(flcd[[3]])+1e-10)
  dfsums=dfun(seq(-10,5,length=200),linit)
  #dfsums[1:which.max(dfsums)]=-Inf
  if(any(is.finite(dfsums))){
    os=outer(dpois(0:200,linit,log=T)-max(dfsums),(flsums-max(flsums))[lcset+1],'-')^2
    lcmap=c(1,sapply(2:ncol(os),function(i){which.min(os[2:min(i,nrow(os)),i,drop=F])})+1)
    lcmap[1]=lcset[1]+1
    lcmap[2]=lcset[2]+1
    lipost=sum((lcmap-1)*lcinit)/sum(lcinit)
    fseqerr=sum(lcinit/sum(lcinit)*(dpois(floor(lcmap-1),lambda=lipost,log=T)-log(lcinit/sum(lcinit)))^2)
    list(fseqerr,lcmap)
  }else{
    list(Inf,lcinit)
  }
})
minmap=maps[,which.min(maps[1,])]

cmaps=sapply(seq(-10,5,length=100),function(llinit){
  linit=exp(llinit)
  flsums=log(colSums(flcd[[3]])/sum(flcd[[3]])+1e-10)
  dfsums=dfun(seq(-10,5,length=500),linit)
  #dfsums[1:which.max(dfsums)]=-Inf
  rcut=!outer(exp(seq(-10,5,length=100)),0:100,'<=')
  rcw=apply(rcut,2,function(i){which(i)[1]})
  rcw[is.na(rcw)]=500
  if(any(is.finite(dfsums))){
    os=outer(dfsums-max(dfsums),(flsums-max(flsums)),'-')^2
    lcmap=seq(-10,5,length=100)[c(1,sapply(2:ncol(os),function(i){which.min(os[rcw[2]:rcw[min(i,length(rcw))],i,drop=F])+rcw[2]}))]
    #aout =seq(-10,5,length=500)[apply(outer(dfsums,flsums,'-')^2,2,which.min)]
    aout=lcmap
    aout[1]=-Inf
    #aout[aout>log((1:length(aout))-1)]=log((1:length(aout))-1)[aout>log((1:length(aout))-1)]
    aout[2]=0
    lipost=sum(exp(aout[lcset+1])*lcinit)/sum(lcinit)
    fseqerr=sum(lcinit/sum(lcinit)*(dfun(aout[lcset+1],lipost)-log(lcinit/sum(lcinit)))^2)
    list(fseqerr,aout,llinit)
  }else{
    list(Inf,flsums,0)
  }
})
cminmap=cmaps[,which.min(cmaps[1,])]


pdf('truncation-loss.pdf')
plot((2:min(length(lcset),100))-1,dkk,ylim=range(c(op$value,dkk)),log='y',xlab='truncation point (reads / bp)',ylab='expected error in log-likelihood',type='l')
abline(h=minmap[[1]],col='blue')
abline(h=op$value,col='red')
legend('topleft',lwd=1,col=c('black','blue','red','maroon'),legend=c('truncation','integer log-concave mapping','weighted log-concave mapping'))
dev.off()

trp=lcset
trp[trp>(which.min(dkk))]=which.min(dkk)
write.csv(data.frame(counts=lcset,weighted=newmap,integer=(minmap[[2]]-1),optimal.truncation=trp),file='output.csv')

###
# other distribution fits
tdd=lcinit
mcur=log(sum(lcinit*lcset)/sum(lcinit))
# mcur=log(mean(countin))
sigcur=optimize(poiscompv,mu=mcur,histr=tdd,interval=c(1e-5,5))
for(i in 1:100){
  mcur=optimize(poiscompv,sig=sigcur$minimum,histr=tdd,histn=lcset,c(-10,5))
  sigcur=optimize(poiscompv,mu=mcur$minimum,histr=tdd,histn=lcset,c(0,10))
}

# muin=log(mean(countin))
muin=log(sum(lcinit*lcset)/sum(lcinit))
for(i in 1:100){
ops=optimize(fbinom,lmu=muin,x=lcinit,histn=lcset,interval=c(0,10))
op=optimize(fbinom,size=ops$minimum,x=lcinit,histn=lcset,interval=c(-10,10))
muin=op$minimum
}
prob=ops$minimum/(ops$minimum+exp(muin))
size=ops$minimum

sevun=flcd[[3]]

tabout<-function(x,w){
  rx=range(x)
  zxs=rep(0,max(rx)-min(rx)+1)
  for(i in 1:length(zxs)){
    zxs[i]=sum(w[x==min(rx)+i-1])
  }
  cbind(min(rx):max(rx),zxs)
}

pdf('llhfit.pdf')
plot(lcset,log(lcinit/sum(lcinit)),type='l',xlab='count',ylab='log-density',main='goodness of fit of various distributions',log='x')
maxn=max(lcset)
points(0:maxn,dnbinom(0:maxn,prob=prob,size=size,log=T),type='l',col='red')
points(0:maxn,sapply(0:maxn,function(i){dpoiscomp(i,mcur$minimum,sigcur$minimum)}),col='blue',type='l')
points(0:(ncol(sevun)-1),log(colSums(sevun)/sum(sevun)),col='purple',type='l')
points(0:maxn,dpois(0:maxn,sum(lcinit*lcset)/sum(lcinit),log=T),type='l',col='green')
abline(v=which.min(dkk),col='maroon')
legend('topright',legend=c('true','normal','gamma','l-concave','poisson','truncation point'),col=c('black','blue','red','purple','green','maroon'),lwd=1)
#
trtrunc=tabout(trp,lcinit)
plot(trtrunc[,1],log(trtrunc[,2]/sum(trtrunc[,2])),type='l',main='goodness of fit of a poisson fit (green) optimal truncation (black)',xlab='count',ylab='log likelihood')
points(0:max(trp),dpois(0:max(trp),sum(trtrunc[,1]*trtrunc[,2])/sum(trtrunc[,2]),log=T),type='l',col='green')
#
trmap=tabout((minmap[[2]]-1),lcinit)
plot(trmap[,1],log(trmap[,2]/sum(trmap[,2])),type='l',main='goodness of fit of poisson (green) to optimal integer mapping (black)',xlab='count',ylab='log-likelihood')
points(0:max(trmap[,1]),dpois(0:max(trmap[,1]),sum(trmap[,1]*trmap[,2])/sum(trmap[,2]),log=T),type='l',col='green')
#
dev.off()
