# Supplementary material for: Universal Count Correction for High-Throughput Sequencing
Source: PLoS Comput Biol. 2014 Mar 6;10(3):e1003494. doi: 10.1371/journal.pcbi.1003494 (PMC3945112; doi:10.1371/journal.pcbi.1003494)
Supplement: Dataset S1 — Software. Code, documentation, and test data implementing the Fixseq method. (ZIP) [file pcbi.1003494.s008.zip › thashim-fixseq-b7f0e45600be/output.csv.txt]

	counts	weighted	integer	optimal.truncation
1	0	0	0	0
2	1	1	1	1
3	2	1.04089420926182	1	2
4	3	1.04089420926182	1	3
5	4	4.14891017525526	4	4
6	5	5.27683588195816	5	5
7	6	5.95104678460015	6	6
8	7	6.13265182638046	6	6
9	8	6.31979881605563	6	6
10	9	6.51265687440647	6	6
11	10	6.71140028318594	6	6
12	11	6.71140028318594	7	6
13	12	6.91620864261381	7	6
14	13	7.12726703367763	7	6
15	14	7.12726703367763	7	6
16	15	7.34476618538654	7	6
17	16	7.34476618538654	7	6
18	17	7.56890264712895	7	6
19	18	7.56890264712895	7	6
20	19	7.79987896629015	8	6
21	20	7.79987896629015	8	6
22	21	8.03790387129008	8	6
23	22	8.03790387129008	8	6
24	23	8.28319246020677	8	6
25	24	8.28319246020677	8	6
26	25	8.28319246020677	8	6
27	26	8.535966395156	8	6
28	27	8.535966395156	8	6
29	28	8.535966395156	8	6
30	29	8.79645410260256	8	6
31	30	8.79645410260256	9	6
32	31	9.06489097978453	9	6
33	32	9.06489097978453	9	6
34	33	9.06489097978453	9	6
35	34	9.3415196074367	9	6
36	35	9.3415196074367	9	6
37	36	9.3415196074367	9	6
38	37	9.3415196074367	9	6
39	38	9.62658996900573	9	6
40	39	9.62658996900573	9	6
41	40	9.62658996900573	9	6
42	41	9.92035967655489	10	6
43	42	9.92035967655489	10	6
44	43	9.92035967655489	10	6
45	44	9.92035967655489	10	6
46	45	10.2230942035626	10	6
47	46	10.2230942035626	10	6
48	47	10.2230942035626	10	6
49	48	10.2230942035626	10	6
50	49	10.2230942035626	10	6
51	50	10.5350671248252	10	6
52	51	10.5350671248252	10	6
53	52	10.5350671248252	10	6
54	53	10.5350671248252	10	6
55	54	10.5350671248252	10	6
56	55	10.5350671248252	10	6
57	56	10.8565603636808	10	6
58	57	10.8565603636808	10	6
59	58	10.8565603636808	11	6
60	59	10.8565603636808	11	6
61	60	10.8565603636808	11	6
62	61	10.8565603636808	11	6
63	62	11.1878644467774	11	6
64	63	11.1878644467774	11	6
65	64	11.1878644467774	11	6
66	65	11.1878644467774	11	6
67	66	11.1878644467774	11	6
68	67	11.1878644467774	11	6
69	68	11.1878644467774	11	6
70	69	11.1878644467774	11	6
71	70	11.5292787666156	11	6
72	72	11.5292787666156	11	6
73	73	11.5292787666156	11	6
74	74	11.5292787666156	11	6
75	76	11.5292787666156	11	6
76	78	11.5292787666156	11	6
77	79	11.5292787666156	11	6
78	81	11.8811118521034	11	6
79	82	11.8811118521034	11	6
80	83	11.8811118521034	11	6
81	87	11.8811118521034	12	6
82	92	12.2436816473672	12	6
83	99	12.2436816473672	12	6
